# Supplementary material for: Elicitation of Stilbenes and Benzofuran Derivatives in Hairy Root Cultures of White Mulberry (Morus alba)
Source: Plants (Basel). 2022 Dec 31;12(1):175. doi: 10.3390/plants12010175 (PMC9823389; doi:10.3390/plants12010175)
Supplement: Supplementary file 1 [file plants-12-00175-s001.zip]

Archive with 1 entries (1 files):
- plants-1960617-supplementary.pdf
